# Supplementary material for: lncRNA ZFPM2-AS1 promotes retinoblastoma progression by targeting microRNA miR-511-3p/paired box protein 6 (PAX6) axis
Source: Bioengineered. 2022 Jan 6;13(1):1637–49. doi: 10.1080/21655979.2021.2021346 (PMC8805943; doi:10.1080/21655979.2021.2021346)
Supplement: Supplemental Material [file KBIE_A_2021346_SM7567.zip]

Archive with 3 entries (2 files):
- supplementary/
- supplementary/Supplementary Table 1_revised.docx
- supplementary/Supplementary Table 2_revised.docx
